# Supplementary material for: A genome-wide association study of deafness in three canine breeds
Source: PLoS One. 2020 May 15;15(5):e0232900. doi: 10.1371/journal.pone.0232900 (PMC7228063; doi:10.1371/journal.pone.0232900)
Supplement: S1 Table — A) Quantitative GWAS, B) Sibling-pair case/control GWAS. (XLSX) [file pone.0232900.s005.xlsx]

## Sheet: Sheet1
A. Quantitative GWAS
Breed	N	CFA	bp	af	beta	P-value	lambda
Dalmatians North America	20 deaf, 73 uni, 91 controls	30	37235914	0.114	-0.448	2.79x10-5*	0.829
Dalmatians UK	72 deaf, 5 uni, 43 controls	38	21626523	0.146	0.676	9.38x10-5*	0.825
Australian cattle dogs	16 deaf, 42 uni, 61 controls	6	10527823	0.256	-0.455	3.43x10-5*	0.827
English setters	11 deaf, 29 uni, 39 controls	39	111315267	0.234	-0.315	3.93x10-3	0.811
af = allele frequency
All bp positions are listed in canFam3.1 assembly
*Suggestive association using threshold determined from unlinked SNPs at the chromosome level
B. Sibling-pair GWAS
Breed	N	CFA	bp	af (cases)	af (controls)	P-value	lambda
Dalmatians North America	82 cases, 82 controls	22	19818134	0.354	0.201	2.05x10-3	0.697
Dalmatians UK	43 cases, 43 controls	39	19555057	0.174	0.035	2.80x10-3	0.722
Australian cattle dogs	52 cases, 52 controls	28	37608607	0.135	0.308	2.64x10-3	0.65
English setters	33 cases, 33 controls	5	47377695	0.015	0.152	4.59x10-3	0.604
af = allele frequency
All bp positions are listed in canFam3.1 assembly
