# Supplementary material for: A genome-wide association study of deafness in three canine breeds
Source: PLoS One. 2020 May 15;15(5):e0232900. doi: 10.1371/journal.pone.0232900 (PMC7228063; doi:10.1371/journal.pone.0232900)
Supplement: S2 Table — Chromosome, bp location, allele frequency, effect size and P-value from GEMMA output A) Australian cattle dogs, B) North American Dalmatians, C) UK Dalmatians, D) English setters. ** indicates significant association (at the genome-wide level), * indicates suggestive association (at the chromosome level). (XLSX) [file pone.0232900.s006.xlsx]

## Sheet: Sheet1
A. Australian cattle dogs						B. North American dalmatians						C. UK dalmatians						D. English setters
CFA	bp	af	beta	P		CFA	bp	af	beta	P		CFA	bp	af	beta	P		CFA	bp	af	beta	P
3	37793043	0.299	-0.3133	6.46128e-07	**	30	37235914	0.104	-0.353322	7.25498e-06	*	38	21626523	0.152	0.349693	8.21541e-05	*	39	111315267	0.22	-0.275986	0.00119902
3	37797912	0.305	-0.31672	2.71795e-06	**	30	33816254	0.333	-0.221519	1.60239e-05	*	20	19951747	0.426	-0.232046	0.000314567		18	28207384	0.45	0.287805	0.00120814
3	17067881	0.117	-0.40803	8.44833e-06	*	23	48506877	0.441	-0.220336	2.27522e-05	*	20	24531661	0.187	0.284114	0.000419426		18	28294061	0.45	0.287805	0.00120815
3	18938630	0.091	-0.458818	1.84041e-05	*	23	48514064	0.441	-0.220336	2.27522e-05	*	20	19940920	0.439	0.212451	0.000426987		37	28565737	0.25	-0.297297	0.00152728
3	19012830	0.091	-0.458818	1.84041e-05	*	23	48341642	0.45	-0.220036	3.19182e-05	*	20	19933870	0.439	0.212451	0.000426987		37	28565454	0.25	-0.297297	0.00152728
3	19026505	0.091	-0.458818	1.84041e-05	*	30	36985688	0.108	-0.309368	3.78579e-05	*	17	48657108	0.383	-0.234982	0.000442666		13	56676395	0.17	-0.379679	0.001631
3	19065359	0.091	-0.458818	1.84041e-05	*	30	37384607	0.099	-0.325145	5.39033e-05	*	1	107343855	0.117	0.348811	0.0004894		18	27073074	0.46	0.258447	0.00186174
16	36220138	0.091	-0.452703	1.90849e-05	*	30	37294954	0.099	-0.325145	5.39033e-05	*	1	107371341	0.117	0.348811	0.0004894		18	27238437	0.46	0.258447	0.00186174
16	36221370	0.091	-0.452703	1.90849e-05	*	30	22647163	0.068	-0.408334	8.9273e-05	*	20	26103063	0.257	0.244557	0.000600326		18	27220984	0.46	0.258447	0.00186174
6	10527823	0.24	-0.329557	2.05036e-05	*	30	23291677	0.068	-0.408334	8.9273e-05	*	17	48711062	0.378	-0.225281	0.000728415		13	6624321	0.16	-0.347827	0.0020299
3	18869113	0.104	-0.403972	2.63841e-05	*	23	48364364	0.36	-0.216172	0.000128749	*	20	19265955	0.248	0.238827	0.000815286		13	6630453	0.16	-0.347827	0.0020299
3	18816094	0.104	-0.403972	2.63841e-05	*	37	27255309	0.243	-0.245192	0.000153835	*	20	26581482	0.17	0.303069	0.000817881		13	6668926	0.16	-0.347827	0.0020299
3	18844016	0.104	-0.403972	2.63841e-05	*	31	31005078	0.27	-0.210918	0.000220257		20	22247245	0.135	0.293564	0.00100425		18	28081401	0.44	0.266918	0.00237077
3	19034403	0.104	-0.403972	2.63841e-05	*	23	36051865	0.32	0.197493	0.000223952		20	22045960	0.322	0.216302	0.00104941		18	27675505	0.47	0.283741	0.00237875
3	19077630	0.104	-0.403972	2.63841e-05	*	30	22918876	0.072	-0.373684	0.000244348		17	48910839	0.5	0.200001	0.00119044		18	46979625	0.35	-0.237737	0.00253594
3	19270277	0.247	-0.291355	2.88149e-05	*	31	31046557	0.248	-0.207784	0.000268279		20	23191697	0.326	0.21875	0.00120019		28	33292917	0.07	-0.431422	0.00258305
3	18210508	0.247	-0.291355	2.8815e-05	*	31	31475633	0.248	-0.207784	0.000268279		20	23130018	0.326	0.21875	0.00120019		37	28592172	0.07	-0.431423	0.00258308
3	19844524	0.149	-0.368914	3.45192e-05	*	31	31197225	0.248	-0.207784	0.000268279		20	22316076	0.335	0.20973	0.00134516		37	28627370	0.07	-0.431423	0.00258308
3	16246574	0.422	-0.249047	3.92461e-05	*	31	31498306	0.248	-0.207784	0.000268279		20	22369627	0.335	0.20973	0.00134516		26	11513425	0.23	-0.300853	0.00264545
6	13312245	0.13	-0.36395	5.39794e-05	*	23	36518238	0.333	0.182353	0.000273102		20	21533829	0.213	0.241223	0.00140027		26	11559218	0.23	-0.300853	0.00264545
3	16878308	0.325	-0.23303	5.79504e-05	*	12	70484823	0.275	0.206797	0.000301734		24	35906027	0.143	-0.248842	0.00143778		26	11511444	0.23	-0.300853	0.00264545
3	16884614	0.325	-0.23303	5.79504e-05	*	31	31536572	0.252	-0.203666	0.000360467		24	35872204	0.143	-0.248842	0.00143778		39	75319632	0.13	-0.356283	0.00275621
3	16929946	0.325	-0.23303	5.79504e-05	*	12	71518668	0.257	0.219198	0.000363087		20	27151148	0.087	0.352113	0.00153956		39	75258107	0.13	-0.356283	0.00275621
3	19368052	0.097	-0.421173	6.06226e-05	*	33	29336951	0.41	0.172136	0.000398224		20	22431048	0.122	0.299033	0.00171937		39	75246174	0.13	-0.356283	0.00275621
3	19343061	0.123	-0.348253	6.37452e-05	*	30	35811649	0.176	-0.255446	0.000411719		20	26073337	0.204	0.236888	0.00180196		39	79723442	0.13	-0.356283	0.00275621
17	18275241	0.11	-0.376854	6.95549e-05	*	30	37910326	0.171	-0.246737	0.000439215		17	51228516	0.065	0.413334	0.00182221		9	51735859	0.1	-0.380001	0.00308704
3	16923734	0.364	-0.237449	7.00825e-05	*	4	33067178	0.144	-0.21236	0.000468636		38	21592552	0.135	0.300635	0.0018272		35	13025837	0.33	0.273673	0.00313798
3	14188736	0.266	-0.31833	7.61998e-05	*	34	1290429	0.108	-0.301724	0.000540885		38	21574537	0.135	0.300635	0.0018272		18	44774406	0.41	0.237196	0.00327371
6	75622113	0.071	-0.504995	8.37142e-05	*	34	2079534	0.108	-0.301724	0.000540885		20	23148331	0.309	0.212593	0.00185117		18	26971093	0.48	0.25365	0.00349085
3	13798209	0.468	-0.260483	8.55662e-05	*	34	973726	0.108	-0.301724	0.000540885		3	64328805	0.435	0.190171	0.00191857		18	27248520	0.48	0.25365	0.00349085
22	48747165	0.494	0.23891	9.6561e-05	*	34	1135372	0.108	-0.301724	0.000540885		20	23330663	0.322	0.213516	0.00192775		18	27148184	0.48	0.25365	0.00349085
22	48630450	0.494	0.23891	9.65621e-05	*	34	1039317	0.108	-0.301724	0.000540885		24	35286312	0.143	-0.26448	0.00192861		18	26956620	0.48	0.25365	0.00349085
22	48648937	0.494	0.23891	9.65621e-05	*	12	45047592	0.18	-0.218988	0.000553819		24	36104795	0.143	-0.26448	0.00192861		18	27083973	0.48	0.25365	0.00349085
9	8460580	0.13	-0.394737	0.000109322	*	12	45355305	0.18	-0.218988	0.000553819		24	35459972	0.183	-0.25113	0.00202468		18	27250087	0.48	0.25365	0.00349085
9	8462589	0.13	-0.394737	0.000109322	*	30	37423803	0.194	-0.204555	0.00059593		20	22353277	0.13	0.276235	0.00221409		13	6973489	0.17	-0.32224	0.00400156
3	12909035	0.5	-0.254971	0.000112956		4	32379187	0.099	-0.278934	0.000606377		17	49220195	0.457	-0.208851	0.00225185		34	24262493	0.17	-0.32224	0.00400157
3	16683647	0.292	-0.237077	0.000117638		4	33098699	0.099	-0.278934	0.000606377		17	49638345	0.387	0.220339	0.00225697		18	45177838	0.37	0.222304	0.00411647
24	47255337	0.136	-0.344339	0.000118755	*	4	31844332	0.099	-0.278934	0.000606377		20	23311838	0.096	0.310854	0.00246987		37	28232226	0.26	-0.257813	0.00417193
22	48073660	0.37	-0.248765	0.000122194	*	4	32497576	0.099	-0.278934	0.000606377		20	23299746	0.096	0.310854	0.00246987		37	28252073	0.26	-0.257813	0.00417193
3	19284960	0.396	-0.241101	0.000136655		4	32498787	0.099	-0.278934	0.000606377		20	25948997	0.23	0.226318	0.0026441		37	28251833	0.26	-0.257813	0.00417193
3	16674133	0.325	-0.231395	0.000149894		4	34536264	0.099	-0.278934	0.000606377		20	22681468	0.326	0.207053	0.00275553		32	9771857	0.06	-0.507576	0.00418631
3	16552674	0.195	-0.326242	0.000162482		4	34592610	0.099	-0.278934	0.000606377		1	107802979	0.109	0.308469	0.00282135		18	28688678	0.43	0.247957	0.00428559
3	19803829	0.104	-0.386726	0.000167272		4	34598540	0.099	-0.278934	0.000606377		1	107950459	0.109	0.308469	0.00282135		18	28592301	0.43	0.247957	0.0042856
3	19828765	0.104	-0.386726	0.000167272		4	34609019	0.099	-0.278934	0.000606377		17	48710798	0.439	0.181688	0.00288778		26	11871459	0.21	-0.308886	0.00429993
16	35569110	0.104	-0.386725	0.000167277		4	34817381	0.099	-0.278934	0.000606377		20	23317423	0.196	0.221639	0.0029551		26	11784773	0.21	-0.308886	0.00429993
16	36496086	0.084	-0.413793	0.00016869		34	2528846	0.122	-0.273494	0.000620307		5	74561332	0.217	0.197171	0.00296663		26	11721371	0.21	-0.308886	0.00429995
6	77040523	0.058	-0.525798	0.000172221		23	48317332	0.464	-0.176729	0.000643714		17	49779438	0.496	0.195767	0.00297288		26	11366849	0.21	-0.308886	0.00429996
3	10417709	0.474	0.240848	0.000173637		37	2122569	0.473	0.187075	0.000643877		24	36173065	0.152	-0.250001	0.0030409		26	11556610	0.21	-0.308886	0.00429996
3	19254360	0.403	-0.239427	0.000175008		12	71337092	0.252	0.203536	0.000702152		24	35574917	0.409	-0.198335	0.00311001		18	26667437	0.48	-0.248175	0.00434454
22	34488454	0.26	-0.282443	0.000182645		23	44054009	0.459	-0.170989	0.000706139		24	35430705	0.409	-0.198335	0.00311001		18	26603206	0.48	-0.248175	0.00434454
3	16711205	0.175	-0.28942	0.000206683		30	34138282	0.198	-0.231427	0.000730365		24	35404422	0.409	-0.198335	0.00311001		18	26652083	0.48	-0.248175	0.00434454
6	11756296	0.286	-0.24031	0.000214807		27	7778414	0.495	0.166463	0.000736251		17	49903139	0.461	-0.208115	0.00316849		18	45142518	0.46	-0.229493	0.0043522
6	11774842	0.286	-0.24031	0.000214807		12	45071460	0.239	-0.193402	0.000737131		13	30628074	0.143	-0.266582	0.00357438		18	45142617	0.46	-0.229493	0.0043522
6	11746381	0.286	-0.24031	0.000214807		30	22281962	0.095	-0.311575	0.000755358		1	108195640	0.2	0.222223	0.00358257		18	45170144	0.46	-0.229493	0.0043522
3	18107776	0.182	-0.342294	0.000225842		30	22200597	0.095	-0.311575	0.000755358		3	64672490	0.304	0.198943	0.00358898		26	11039524	0.25	-0.244445	0.0044341
3	18122729	0.182	-0.342294	0.000225842		30	22189786	0.095	-0.311575	0.000755358		3	64633611	0.422	0.18131	0.00367261		32	6603363	0.42	0.252896	0.0047544
5	50239253	0.156	-0.262553	0.000235644		30	34685971	0.162	-0.247433	0.000806321		17	11735960	0.409	0.177424	0.00386003		32	6593261	0.42	0.252896	0.0047544
3	16837226	0.39	-0.220727	0.000238487		30	35467272	0.158	-0.239369	0.000836859		24	35404490	0.426	-0.198888	0.00393213		37	28454256	0.23	-0.268187	0.00476015
3	16081587	0.474	-0.23938	0.000241873		30	35448430	0.158	-0.239369	0.000836859		24	34999012	0.122	-0.25596	0.00399169		37	28444086	0.23	-0.268187	0.00476015
22	48088278	0.377	-0.233559	0.000248299		30	35365282	0.158	-0.239369	0.000836859		17	47975940	0.461	0.181928	0.004162		37	28544660	0.23	-0.268187	0.00476015
3	36511645	0.234	-0.276875	0.000256561		30	35611946	0.158	-0.239369	0.000836859		24	41617094	0.117	-0.266146	0.00423023		1	86920556	0.22	-0.253938	0.00501691
24	46314851	0.234	-0.276769	0.000256576		30	35556557	0.158	-0.239369	0.000836859		24	35493753	0.135	-0.24773	0.00431371		26	11213348	0.19	-0.271092	0.00508364
24	46315833	0.234	-0.276769	0.000256576		30	35471688	0.158	-0.239369	0.000836859		24	35514988	0.135	-0.24773	0.00431371		26	11205044	0.19	-0.271092	0.00508364
1	34048226	0.214	-0.288144	0.000279297		30	37591302	0.329	-0.180581	0.000852499		29	32256563	0.052	-0.417478	0.0043933		28	32143202	0.19	-0.271092	0.00508364
3	28464441	0.13	-0.300114	0.000284031		12	71416317	0.239	0.211509	0.000855109		29	32057620	0.052	-0.417478	0.0043933		26	10944635	0.21	-0.242561	0.00511465
3	16698467	0.351	-0.234369	0.000291276		30	38665549	0.149	-0.226169	0.000859833		13	34114347	0.052	-0.417476	0.00439349		26	10998094	0.21	-0.242561	0.00511465
3	16700347	0.351	-0.234369	0.000291276		21	50457886	0.423	0.177333	0.0008966		24	38494130	0.148	-0.241428	0.00451549		11	67670870	0.47	0.205712	0.0051289
3	13381871	0.195	-0.295673	0.000313707		27	8010819	0.423	-0.172971	0.000959513		38	22210876	0.391	0.179759	0.00453819		11	67672873	0.47	0.205712	0.0051289
3	13370377	0.234	-0.285995	0.000334463		27	8043205	0.423	-0.172971	0.000959513		17	49912035	0.5	-0.185186	0.00463198		11	67680557	0.47	0.205712	0.0051289
3	13393227	0.234	-0.285995	0.000334463		27	8029718	0.423	-0.172971	0.000959513		17	49756247	0.5	-0.185186	0.00463199		5	30618167	0.18	-0.258198	0.00518277
22	50805988	0.078	-0.444872	0.000341399		23	48376230	0.32	-0.188301	0.00104753		28	38529159	0.17	0.249124	0.00467822		5	30606557	0.18	-0.258198	0.00518277
22	50799506	0.078	-0.444872	0.000341399		4	30458601	0.104	-0.263371	0.00106071		17	47518084	0.47	0.190166	0.00490314		5	30619357	0.18	-0.258198	0.00518277
6	10806020	0.182	-0.278169	0.000350507		4	30429526	0.104	-0.263371	0.00106071		17	50652777	0.07	0.364269	0.00491796		39	111433271	0.52	0.201754	0.0052207
3	18000781	0.39	-0.234902	0.000361884		23	44821450	0.32	-0.16564	0.00113514		17	49879074	0.457	-0.196495	0.00501604		26	10568935	0.28	-0.221885	0.005287
3	18017246	0.37	-0.243029	0.000375012		22	44000842	0.491	-0.161486	0.00119733		34	2506298	0.087	-0.331581	0.00505629		5	53089387	0.05	-0.446156	0.00532438
3	18032371	0.37	-0.243029	0.000375012		23	49544557	0.167	-0.2375	0.00123278		34	2517360	0.087	-0.331581	0.00505629		5	53257025	0.05	-0.446156	0.00532438
22	50835921	0.247	-0.24375	0.000381082		12	71254090	0.243	0.194558	0.00123417		24	38564686	0.104	-0.258378	0.00524254		37	28901549	0.05	-0.446155	0.00532444
3	37907451	0.247	-0.244255	0.000381892		12	72211820	0.356	0.162647	0.00124376		24	38545922	0.104	-0.258378	0.00524254		18	45139773	0.47	-0.228043	0.00538481
22	49470413	0.097	-0.404301	0.000382607		39	116674069	0.203	-0.168545	0.00125973		17	48501210	0.452	-0.165086	0.0053028		28	33926667	0.27	-0.247797	0.00615037
3	10775839	0.37	-0.241744	0.000387787		39	116594083	0.203	-0.168545	0.00125973		17	48478003	0.452	-0.165086	0.0053028		37	28467910	0.27	-0.247797	0.00615042
3	16584754	0.39	-0.229079	0.000411625		30	36654663	0.162	-0.229962	0.00126384		17	48475324	0.452	-0.165086	0.0053028		11	67548832	0.49	-0.200776	0.00626283
3	37759408	0.156	-0.324684	0.000415146		30	36454607	0.162	-0.229962	0.00126384		17	47995429	0.426	0.171209	0.00547904		11	67559631	0.49	-0.200776	0.00626283
6	10532335	0.299	-0.231152	0.000416758		27	7764123	0.248	-0.184926	0.00127279		20	19259912	0.33	0.185086	0.00562339		11	67533233	0.49	-0.200776	0.00626283
22	49608866	0.299	-0.231152	0.000416764		39	118669757	0.257	-0.152672	0.00132719		17	48774247	0.491	0.180633	0.00580507		18	29552251	0.43	0.227311	0.00643902
16	18430574	0.416	-0.22423	0.000417055		23	36712789	0.288	0.173762	0.001343		17	48758777	0.491	0.180633	0.00580507		18	29927304	0.43	0.227311	0.00643903
6	17147264	0.273	-0.235751	0.000418282		4	32078094	0.216	-0.176773	0.00137603		17	48760578	0.491	0.180633	0.00580507		34	22785754	0.26	-0.234877	0.00646146
3	19426730	0.188	-0.279939	0.000426284		37	29730356	0.225	0.18421	0.00138119		17	48760983	0.496	-0.181656	0.00598261		34	22790712	0.26	-0.234877	0.00646146
16	38814268	0.071	-0.4125	0.000427176		22	14107661	0.315	-0.175263	0.00141059		17	48760243	0.496	-0.181656	0.00598261		26	11099251	0.26	-0.234875	0.00646164
3	16077471	0.481	-0.225195	0.000456664		27	7845704	0.428	-0.165436	0.00141308		17	48760127	0.496	-0.181656	0.00598261		26	11097891	0.26	-0.234875	0.00646164
3	19807436	0.091	-0.378379	0.000457331		28	32738639	0.131	-0.215596	0.00146377		17	48743251	0.496	-0.181656	0.00598261		26	11078767	0.26	-0.234875	0.00646164
16	35169437	0.091	-0.378378	0.000457343		30	36092250	0.149	-0.240343	0.00149622		20	22726919	0.239	0.207265	0.00598858		26	11067383	0.26	-0.234875	0.00646164
31	5498693	0.305	-0.208382	0.000460988		30	36107638	0.149	-0.240343	0.00149622		9	11181685	0.126	0.283882	0.0059962		7	7992611	0.12	-0.368422	0.00651391
31	5514538	0.305	-0.208382	0.000460988		30	37473397	0.135	-0.220614	0.00149733		9	11096296	0.126	0.283882	0.0059962		3	81555682	0.09	-0.409215	0.00656259
31	5524046	0.305	-0.208382	0.000460988		30	37475262	0.135	-0.220614	0.00149733		3	65071516	0.478	0.173813	0.00649579		3	81522463	0.09	-0.409215	0.00656259
22	48620136	0.474	0.209371	0.000468694		7	23620533	0.144	-0.23284	0.00151687		3	63838729	0.183	-0.222278	0.00654373		3	81097397	0.09	-0.409215	0.00656259
19	31218356	0.201	-0.291234	0.000485778		23	49792312	0.464	-0.153711	0.00151878		24	34553739	0.143	-0.232764	0.0066126		3	81057648	0.09	-0.409215	0.00656259
3	37768276	0.26	-0.24815	0.000495244		39	111582053	0.077	-0.243353	0.00155806		24	34570887	0.143	-0.232764	0.0066126		3	81035265	0.09	-0.409215	0.00656259
6	14267952	0.084	-0.357895	0.000511026		14	703675	0.45	-0.160651	0.00156923		3	64618995	0.33	0.178202	0.00662316		3	80781529	0.09	-0.409215	0.00656259
33	9174349	0.253	-0.2375	0.000552506		14	690052	0.45	-0.160651	0.00156923		17	49203883	0.452	0.168699	0.006649		3	81061424	0.09	-0.409215	0.00656259
3	13839667	0.331	-0.269967	0.000555106		12	72479829	0.351	0.158318	0.00162936		17	48604949	0.461	-0.160416	0.00665022		3	80831557	0.09	-0.409215	0.00656259
