# Supplementary material for: A genome-wide association study of deafness in three canine breeds
Source: PLoS One. 2020 May 15;15(5):e0232900. doi: 10.1371/journal.pone.0232900 (PMC7228063; doi:10.1371/journal.pone.0232900)
Supplement: S3 Table — (XLSX) [file pone.0232900.s007.xlsx]

## Sheet: Sheet1
Breed	CFA	bp	Deafness genes (DFNA, DFNB) within 500kb*	Gene location (Mb)	Genes associated with deafness within 500kb	Gene location (Mb)	possible candidate genes within 500kb	Gene location (Mb)
Australian cattle dogs	3	37793043					TRPM1, OTUD7A	37.81-37.95, 37.34-37.56
	3	17067881
	16	36220138					CLDN23	35.78-35.79
	6	10527823			TRRAP	10.51-10.64
	17	18275241
	6	75622113
	22	48747165					STK24	48.57-48.65
	9	8460580					SOX9	82.75-82.79
	24	47255337
Dalmatians North America
	30	37235914
	30	33816254
	23	48506877
	30	22647163					CGNL1	22.61-22.72
	37	27255309
Dalmatians UK
	38	21626523	ATP1A4 (DFNA7, DFNA49)	22.02-22.06	KCNJ10	22.11-22.15
*Taken from proteomic studies of the stria vascularis [21] and hair cells [22].
